# Supplementary material for: Isolation and Characterization of Homologically Expressed Methanol Dehydrogenase from Methylorubrum extorquens AM1 for the Development of Bioelectrocatalytical Systems
Source: Int J Mol Sci. 2022 Sep 7;23(18):10337. doi: 10.3390/ijms231810337 (PMC9499683; doi:10.3390/ijms231810337)
Supplement: Supplementary file 1 [file ijms-23-10337-s001.zip]

Archive with 1 entries (1 files):
- Supplementary materials_Karaseva.pdf
